# Supplementary material for: Simplified molecular classification of lung adenocarcinomas based on EGFR, KRAS, and TP53 mutations
Source: BMC Cancer. 2020 Jan 31;20:83. doi: 10.1186/s12885-020-6579-z (PMC6995064; doi:10.1186/s12885-020-6579-z)
Supplement: Supplementary file 2 — Additional file 2. Supplement Data. Mutations in Validation Cohort. [file 12885_2020_6579_MOESM2_ESM.xlsx]

## Sheet: Mutations_Validation_Cohort
CASE_ID	Molecular subtype	Gene	Alteration	Mutation type
SurgPath_LUAD_MDACC_1	TRU	EGFR	L858R	Missense
SurgPath_LUAD_MDACC_2	NO-MUT	NA
SurgPath_LUAD_MDACC_3	NO-MUT	NA
SurgPath_LUAD_MDACC_4	PP	IDH1	R132L	Missense
SurgPath_LUAD_MDACC_4	PP	KRAS	G12V	Missense
SurgPath_LUAD_MDACC_5	EGFR/TP53	EGFR	L858R	Missense
SurgPath_LUAD_MDACC_5	EGFR/TP53	TP53	E286K	Missense
SurgPath_LUAD_MDACC_6	NON-TRUPPPI	FBXW7	R465C	Missense
SurgPath_LUAD_MDACC_7	TRU	EGFR	L858R	Missense
SurgPath_LUAD_MDACC_8	TRU	EGFR	L858R	Missense
SurgPath_LUAD_MDACC_9	PI	TP53	G105R	Missense
SurgPath_LUAD_MDACC_10	TRU	EGFR	L858R	Missense
SurgPath_LUAD_MDACC_11	EGFR/TP53	CDKN2A	H83Y	Missense
SurgPath_LUAD_MDACC_11	EGFR/TP53	EGFR	E746_A750del	In Frame Del
SurgPath_LUAD_MDACC_11	EGFR/TP53	TP53	R158H	Missense
SurgPath_LUAD_MDACC_12	KRAS/TP53	KRAS	G12C	Missense
SurgPath_LUAD_MDACC_12	KRAS/TP53	TP53	R273C	Missense
SurgPath_LUAD_MDACC_12	KRAS/TP53	PTCH1	W337L	Missense
SurgPath_LUAD_MDACC_13	TRU	EGFR	L858R	Missense
SurgPath_LUAD_MDACC_14	KRAS/TP53	KRAS	G12D	Missense
SurgPath_LUAD_MDACC_14	KRAS/TP53	TP53	D281A	Missense
SurgPath_LUAD_MDACC_15	TRU	EGFR	L747_T751del	In Frame Del
SurgPath_LUAD_MDACC_16	NO-MUT	NA
SurgPath_LUAD_MDACC_17	PP	KRAS	G12V	Missense
SurgPath_LUAD_MDACC_18	NO-MUT	NA
SurgPath_LUAD_MDACC_19	EGFR/TP53	EGFR	E746_A750del	In Frame Del
SurgPath_LUAD_MDACC_19	EGFR/TP53	TP53	P250L	Missense
SurgPath_LUAD_MDACC_20	NON-TRUPPPI	ATM	E850fs	Frameshift
SurgPath_LUAD_MDACC_21	EGFR/TP53	EGFR	L747_T751del	In Frame Del
SurgPath_LUAD_MDACC_21	EGFR/TP53	TP53	Y163C	Missense
SurgPath_LUAD_MDACC_22	NON-TRUPPPI	BRAF	G469A	Missense
SurgPath_LUAD_MDACC_23	EGFR/TP53	EGFR	G719A	Missense
SurgPath_LUAD_MDACC_23	EGFR/TP53	TP53	C238Y	Missense
SurgPath_LUAD_MDACC_24	NO-MUT	NA
SurgPath_LUAD_MDACC_25	KRAS/TP53	TP53	R280T	Missense
SurgPath_LUAD_MDACC_25	KRAS/TP53	KRAS	G12D	Missense
SurgPath_LUAD_MDACC_26	NO-MUT	NA
SurgPath_LUAD_MDACC_27	PP	STK11	E256*	Nonsense
SurgPath_LUAD_MDACC_27	PP	KRAS	G13C	Missense
SurgPath_LUAD_MDACC_28	EGFR/TP53	EGFR	E746_A750del	In Frame Del
SurgPath_LUAD_MDACC_28	EGFR/TP53	EGFR	T790M	Missense
SurgPath_LUAD_MDACC_28	EGFR/TP53	TP53	R175H	Missense
SurgPath_LUAD_MDACC_28	EGFR/TP53	EGFR	C797S	Missense
SurgPath_LUAD_MDACC_29	NO-MUT	NA
SurgPath_LUAD_MDACC_30	NO-MUT	NA
SurgPath_LUAD_MDACC_31	EGFR/TP53	TP53	P278R	Missense
SurgPath_LUAD_MDACC_31	EGFR/TP53	RB1	R656W	Missense
SurgPath_LUAD_MDACC_31	EGFR/TP53	EGFR	L858R	Missense
SurgPath_LUAD_MDACC_32	NON-TRUPPPI	STK11	E57*	Nonsense
SurgPath_LUAD_MDACC_33	EGFR/TP53	TP53	C238fs	Frameshift
SurgPath_LUAD_MDACC_33	EGFR/TP53	EGFR	L747_T751del	In Frame Del
SurgPath_LUAD_MDACC_34	TRU	U2AF1	S34F	Missense
SurgPath_LUAD_MDACC_34	TRU	EGFR	A750P	Missense
SurgPath_LUAD_MDACC_34	TRU	EGFR	T790M	Missense
SurgPath_LUAD_MDACC_34	TRU	EGFR	L747_E749del	In Frame Del
SurgPath_LUAD_MDACC_34	TRU	MET	I166K	Missense
SurgPath_LUAD_MDACC_35	TRU	EGFR	S768I	Missense
SurgPath_LUAD_MDACC_35	TRU	EGFR	G719C	Missense
SurgPath_LUAD_MDACC_36	PI	CDKN2A	A118P	Missense
SurgPath_LUAD_MDACC_36	PI	TP53	G187R	Missense
SurgPath_LUAD_MDACC_37	TRU	EGFR	E746_A750del	In Frame Del
SurgPath_LUAD_MDACC_38	TRU	CTNNB1	T41A	Missense
SurgPath_LUAD_MDACC_38	TRU	EGFR	L858R	Missense
SurgPath_LUAD_MDACC_38	TRU	PTEN	P339fs	Frameshift
SurgPath_LUAD_MDACC_38	TRU	EGFR	S768I	Missense
SurgPath_LUAD_MDACC_39	PP	KRAS	G12A	Missense
SurgPath_LUAD_MDACC_40	TRU	EGFR	L858R	Missense
SurgPath_LUAD_MDACC_40	TRU	EGFR	T790M	Missense
SurgPath_LUAD_MDACC_41	PP	KRAS	G12C	Missense
SurgPath_LUAD_MDACC_42	EGFR/TP53	TP53	A159V	Missense
SurgPath_LUAD_MDACC_42	EGFR/TP53	EGFR	L858R	Missense
SurgPath_LUAD_MDACC_43	KRAS/TP53	CDKN2A	Splice	Splice
SurgPath_LUAD_MDACC_43	KRAS/TP53	TP53	R249M	Missense
SurgPath_LUAD_MDACC_43	KRAS/TP53	KRAS	G12D	Missense
SurgPath_LUAD_MDACC_44	PP	KRAS	G12V	Missense
SurgPath_LUAD_MDACC_45	NO-MUT	NA
SurgPath_LUAD_MDACC_46	NO-MUT	NA
SurgPath_LUAD_MDACC_47	PP	STK11	E265*	Nonsense
SurgPath_LUAD_MDACC_47	PP	KRAS	G12V	Missense
SurgPath_LUAD_MDACC_48	NO-MUT	NA
SurgPath_LUAD_MDACC_49	NON-TRUPPPI	BRAF	V600E	Missense
SurgPath_LUAD_MDACC_49	NON-TRUPPPI	SETD2	H2514fs	Frameshift
SurgPath_LUAD_MDACC_50	TRU	EGFR	L858R	Missense
SurgPath_LUAD_MDACC_51	PP	KRAS	G12C	Missense
SurgPath_LUAD_MDACC_52	TRU	EGFR	L858R	Missense
SurgPath_LUAD_MDACC_53	TRU	EGFR	E746_A750del	In Frame Del
SurgPath_LUAD_MDACC_54	PP	KRAS	G12C	Missense
SurgPath_LUAD_MDACC_55	PP	KRAS	G12C	Missense
SurgPath_LUAD_MDACC_56	EGFR/TP53	TP53	R273H	Missense
SurgPath_LUAD_MDACC_56	EGFR/TP53	EGFR	G719S	Missense
SurgPath_LUAD_MDACC_56	EGFR/TP53	EGFR	S768I	Missense
SurgPath_LUAD_MDACC_57	PI	TP53	H193R	Missense
SurgPath_LUAD_MDACC_58	PI	CTNNB1	S45F	Missense
SurgPath_LUAD_MDACC_58	PI	RET	F644L	Missense
SurgPath_LUAD_MDACC_58	PI	TP53	R249M	Missense
SurgPath_LUAD_MDACC_59	EGFR/TP53	EGFR	S768_D770dupSVD	Duplication
SurgPath_LUAD_MDACC_59	EGFR/TP53	TP53	C135F	Missense
SurgPath_LUAD_MDACC_59	EGFR/TP53	ABL1	K266R	Missense
SurgPath_LUAD_MDACC_60	TRU	SMAD4	Q249P	Missense
SurgPath_LUAD_MDACC_60	TRU	EGFR	L747S	Missense
SurgPath_LUAD_MDACC_60	TRU	EGFR	L858R	Missense
SurgPath_LUAD_MDACC_60	TRU	CTNNB1	S37C	Missense
SurgPath_LUAD_MDACC_61	PP	KRAS	G12C	Missense
SurgPath_LUAD_MDACC_62	PI	BRAF	G466V	Missense
SurgPath_LUAD_MDACC_62	PI	TP53	G334V	Missense
SurgPath_LUAD_MDACC_63	PP	KRAS	G12A	Missense
SurgPath_LUAD_MDACC_64	PP	KRAS	G12C	Missense
SurgPath_LUAD_MDACC_64	PP	STK11	I322fs	Frameshift
SurgPath_LUAD_MDACC_65	TRU	EGFR	T790M	Missense
SurgPath_LUAD_MDACC_65	TRU	EGFR	E746_A750del	In Frame Del
SurgPath_LUAD_MDACC_65	TRU	CTNNB1	S33C	Missense
SurgPath_LUAD_MDACC_66	TRU	EGFR	T790M	Missense
SurgPath_LUAD_MDACC_67	PP	KRAS	G12S	Missense
SurgPath_LUAD_MDACC_68	TRU	EGFR	L858R	Missense
SurgPath_LUAD_MDACC_68	TRU	EGFR	T790M	Missense
SurgPath_LUAD_MDACC_69	PP	KRAS	G12V	Missense
SurgPath_LUAD_MDACC_70	NO-MUT	NA
SurgPath_LUAD_MDACC_71	NO-MUT	NA
SurgPath_LUAD_MDACC_72	PI	TP53	P152S	Missense
SurgPath_LUAD_MDACC_73	PP	BRAF	G469V	Missense
SurgPath_LUAD_MDACC_73	PP	SMAD4	R361G	Missense
SurgPath_LUAD_MDACC_73	PP	KRAS	G12C	Missense
SurgPath_LUAD_MDACC_74	PP	KRAS	G12C	Missense
SurgPath_LUAD_MDACC_75	NON-TRUPPPI	IDH2	R140Q	Missense
SurgPath_LUAD_MDACC_76	PI	TP53	H193L	Missense
SurgPath_LUAD_MDACC_76	PI	BRAF	D594G	Missense
SurgPath_LUAD_MDACC_77	TRU	PTEN	E285*	Nonsense
SurgPath_LUAD_MDACC_77	TRU	EGFR	L858R	Missense
SurgPath_LUAD_MDACC_77	TRU	EGFR	T790M	Missense
SurgPath_LUAD_MDACC_78	EGFR/TP53	TP53	V173*	Nonsense
SurgPath_LUAD_MDACC_78	EGFR/TP53	EGFR	G719C	Missense
SurgPath_LUAD_MDACC_78	EGFR/TP53	EGFR	S768I	Missense
SurgPath_LUAD_MDACC_78	EGFR/TP53	APC	R1450*	Nonsense
SurgPath_LUAD_MDACC_79	TRU	EGFR	E746_A750del	In Frame Del
SurgPath_LUAD_MDACC_80	NON-TRUPPPI	IDH1	R132C	Missense
SurgPath_LUAD_MDACC_81	KRAS/TP53	KRAS	G12C	Missense
SurgPath_LUAD_MDACC_81	KRAS/TP53	TP53	E198*	Nonsense
SurgPath_LUAD_MDACC_82	NO-MUT	NA
SurgPath_LUAD_MDACC_83	PP	KRAS	G12V	Missense
SurgPath_LUAD_MDACC_84	PP	KRAS	G12V	Missense
SurgPath_LUAD_MDACC_85	KRAS/TP53	KRAS	G12D	Missense
SurgPath_LUAD_MDACC_85	KRAS/TP53	TP53	Y220C	Missense
SurgPath_LUAD_MDACC_86	EGFR/TP53	TP53	R273H	Missense
SurgPath_LUAD_MDACC_86	EGFR/TP53	EGFR	G719S	Missense
SurgPath_LUAD_MDACC_86	EGFR/TP53	EGFR	T790M	Missense
SurgPath_LUAD_MDACC_87	TRU	EGFR	T790M	Missense
SurgPath_LUAD_MDACC_87	TRU	EGFR	E746_A750del	In Frame Del
SurgPath_LUAD_MDACC_87	TRU	PIK3CA	V344M	Missense
SurgPath_LUAD_MDACC_88	PP	KRAS	G12C	Missense
SurgPath_LUAD_MDACC_88	PP	SMO	W537*	Nonsense
SurgPath_LUAD_MDACC_89	NO-MUT	NA
SurgPath_LUAD_MDACC_90	PP	KRAS	G12V	Missense
SurgPath_LUAD_MDACC_91	KRAS/TP53	SMAD4	R189C	Missense
SurgPath_LUAD_MDACC_91	KRAS/TP53	KRAS	G12C	Missense
SurgPath_LUAD_MDACC_91	KRAS/TP53	TP53	G244C	Missense
SurgPath_LUAD_MDACC_92	EGFR/TP53	EGFR	T790M	Missense
SurgPath_LUAD_MDACC_92	EGFR/TP53	CDKN2A	E61*	Nonsense
SurgPath_LUAD_MDACC_92	EGFR/TP53	EGFR	E746_A750del	In Frame Del
SurgPath_LUAD_MDACC_92	EGFR/TP53	TP53	C275Y	Missense
SurgPath_LUAD_MDACC_93	NON-TRUPPPI	STK11	C158fs	Frameshift
SurgPath_LUAD_MDACC_94	NO-MUT	NA
SurgPath_LUAD_MDACC_95	PP	KRAS	G12C	Missense
SurgPath_LUAD_MDACC_95	PP	CTNNB1	D32Y	Missense
SurgPath_LUAD_MDACC_96	NO-MUT	NA
SurgPath_LUAD_MDACC_97	PI	TP53	R283P	Missense
SurgPath_LUAD_MDACC_98	PP	KRAS	Q61L	Missense
SurgPath_LUAD_MDACC_99	PI	APC	S1419R	Missense
SurgPath_LUAD_MDACC_99	PI	TP53	E198*	Nonsense
SurgPath_LUAD_MDACC_100	EGFR/TP53	TP53	Y220C	Missense
SurgPath_LUAD_MDACC_100	EGFR/TP53	EGFR	E746_T751delinsVA	Complex
SurgPath_LUAD_MDACC_101	KRAS/TP53	KRAS	G12C	Missense
SurgPath_LUAD_MDACC_101	KRAS/TP53	TP53	E298*	Nonsense
SurgPath_LUAD_MDACC_101	KRAS/TP53	HNF1A	T196A	Missense
SurgPath_LUAD_MDACC_102	PP	KRAS	G12V	Missense
SurgPath_LUAD_MDACC_103	PP	STK11	D194Y	Missense
SurgPath_LUAD_MDACC_103	PP	KRAS	G12C	Missense
SurgPath_LUAD_MDACC_103	PP	PTCH1	R530K	Missense
SurgPath_LUAD_MDACC_104	EGFR/TP53	EGFR	L858R	Missense
SurgPath_LUAD_MDACC_104	EGFR/TP53	TP53	R248Q	Missense
SurgPath_LUAD_MDACC_105	PI	TP53	V272M	Missense
SurgPath_LUAD_MDACC_105	PI	SMO	E208K	Missense
SurgPath_LUAD_MDACC_106	PP	KRAS	G12V	Missense
SurgPath_LUAD_MDACC_106	PP	PIK3CA	E545K	Missense
SurgPath_LUAD_MDACC_107	PP	KRAS	G12S	Missense
SurgPath_LUAD_MDACC_108	PI	TP53	P152L	Missense
SurgPath_LUAD_MDACC_108	PI	TP53	R174W	Missense
SurgPath_LUAD_MDACC_109	TRU	EGFR	E746_A750del	In Frame Del
SurgPath_LUAD_MDACC_109	TRU	SMAD4	I179F	Missense
SurgPath_LUAD_MDACC_110	TRU	EGFR	G719A	Missense
SurgPath_LUAD_MDACC_110	TRU	EGFR	E709A	Missense
SurgPath_LUAD_MDACC_110	TRU	EGFR	E709A	Missense
SurgPath_LUAD_MDACC_110	TRU	EGFR	G719A	Missense
SurgPath_LUAD_MDACC_111	NO-MUT	NA
SurgPath_LUAD_MDACC_112	PI	TP53	E204*	Nonsense
SurgPath_LUAD_MDACC_112	PI	KDR	G1348L	Missense
SurgPath_LUAD_MDACC_112	PI	APC	G1312*	Nonsense
SurgPath_LUAD_MDACC_113	KRAS/TP53	KRAS	G12V	Missense
SurgPath_LUAD_MDACC_113	KRAS/TP53	TP53	K132E	Missense
SurgPath_LUAD_MDACC_113	KRAS/TP53	CDKN2A	E61fs	Frameshift
SurgPath_LUAD_MDACC_114	EGFR/TP53	TP53	Y205C	Missense
SurgPath_LUAD_MDACC_114	EGFR/TP53	EGFR	E746_A750del	In Frame Del
SurgPath_LUAD_MDACC_114	EGFR/TP53	EGFR	T790M	Missense
SurgPath_LUAD_MDACC_114	EGFR/TP53	APC	E1309fs	Frameshift
SurgPath_LUAD_MDACC_115	PI	TP53	R156G	Missense
SurgPath_LUAD_MDACC_116	PP	KRAS	G12C	Missense
SurgPath_LUAD_MDACC_117	KRAS/TP53	GNAQ	Q209R	Missense
SurgPath_LUAD_MDACC_117	KRAS/TP53	TP53	R202fs	Frameshift
SurgPath_LUAD_MDACC_117	KRAS/TP53	TP53	S362I	Missense
SurgPath_LUAD_MDACC_117	KRAS/TP53	KRAS	G12D	Missense
SurgPath_LUAD_MDACC_118	PP	KRAS	G12V	Missense
SurgPath_LUAD_MDACC_119	PI	TP53	E285K	Missense
SurgPath_LUAD_MDACC_120	TRU	EGFR	L858R	Missense
SurgPath_LUAD_MDACC_121	EGFR/TP53	EGFR	E746_A750del	In Frame Del
SurgPath_LUAD_MDACC_121	EGFR/TP53	TP53	G244fs	Frameshift
SurgPath_LUAD_MDACC_122	KRAS/TP53	TP53	Q192*	Nonsense
SurgPath_LUAD_MDACC_122	KRAS/TP53	KRAS	G12C	Missense
SurgPath_LUAD_MDACC_123	KRAS/TP53	CDKN2A	V82fs	Frameshift
SurgPath_LUAD_MDACC_123	KRAS/TP53	TP53	R342*	Nonsense
SurgPath_LUAD_MDACC_123	KRAS/TP53	KRAS	G12R	Missense
SurgPath_LUAD_MDACC_123	KRAS/TP53	PIK3CA	E545K	Missense
SurgPath_LUAD_MDACC_124	EGFR/TP53	EGFR	L747_P753delinsS	Complex
SurgPath_LUAD_MDACC_124	EGFR/TP53	TP53	G279E	Missense
SurgPath_LUAD_MDACC_125	PI	CDKN2A	D74Y	Missense
SurgPath_LUAD_MDACC_125	PI	TP53	G154V	Missense
SurgPath_LUAD_MDACC_126	NON-TRUPPPI	PTEN	T319*	Nonsense
SurgPath_LUAD_MDACC_126	NON-TRUPPPI	CDKN2A	R80*	Nonsense
SurgPath_LUAD_MDACC_127	EGFR/TP53	EGFR	L747_E749del	In Frame Del
SurgPath_LUAD_MDACC_127	EGFR/TP53	EGFR	T790M	Missense
SurgPath_LUAD_MDACC_127	EGFR/TP53	FGFR2	A371G	Missense
SurgPath_LUAD_MDACC_127	EGFR/TP53	TP53	L194R	Missense
SurgPath_LUAD_MDACC_127	EGFR/TP53	EGFR	K754E	Missense
SurgPath_LUAD_MDACC_128	EGFR/TP53	EGFR	E746_A750del	In Frame Del
SurgPath_LUAD_MDACC_128	EGFR/TP53	TP53	I195T	Missense
SurgPath_LUAD_MDACC_129	PP	KRAS	G12C	Missense
SurgPath_LUAD_MDACC_130	TRU	EGFR	E746_A750delinsQP	Complex
SurgPath_LUAD_MDACC_130	TRU	IDH1	R132C	Missense
SurgPath_LUAD_MDACC_131	KRAS/TP53	TP53	R248Q	Missense
SurgPath_LUAD_MDACC_131	KRAS/TP53	KRAS	G12C	Missense
SurgPath_LUAD_MDACC_131	KRAS/TP53	NFE2L2	E79Q	Missense
SurgPath_LUAD_MDACC_132	NO-MUT	NA
SurgPath_LUAD_MDACC_133	KRAS/TP53	KRAS	G12V	Missense
SurgPath_LUAD_MDACC_133	KRAS/TP53	TP53	R158L	Missense
SurgPath_LUAD_MDACC_134	NO-MUT	NA
SurgPath_LUAD_MDACC_135	PP	KRAS	G12C	Missense
SurgPath_LUAD_MDACC_136	EGFR/TP53	KRAS	G12C	Missense
SurgPath_LUAD_MDACC_136	EGFR/TP53	TP53	G334W	Missense
SurgPath_LUAD_MDACC_136	EGFR/TP53	KIT	Splice	Splice
SurgPath_LUAD_MDACC_136	EGFR/TP53	EGFR	K293R	Missense
SurgPath_LUAD_MDACC_136	EGFR/TP53	KDR	S1303R	Missense
SurgPath_LUAD_MDACC_137	PP	KRAS	G12C	Missense
SurgPath_LUAD_MDACC_138	PI	TP53	R280T	Missense
SurgPath_LUAD_MDACC_139	NON-TRUPPPI	CDKN2A	E61*	Nonsense
SurgPath_LUAD_MDACC_140	PP	KRAS	Q61P	Missense
SurgPath_LUAD_MDACC_141	NO-MUT	NA
SurgPath_LUAD_MDACC_142	TRU	EGFR	E746_A750del	In Frame Del
SurgPath_LUAD_MDACC_143	NON-TRUPPPI	BRAF	L597S	Missense
SurgPath_LUAD_MDACC_143	NON-TRUPPPI	HNF1A	R278L	Missense
SurgPath_LUAD_MDACC_144	EGFR/TP53	EGFR	S768I	Missense
SurgPath_LUAD_MDACC_144	EGFR/TP53	TP53	Q136E	Missense
SurgPath_LUAD_MDACC_144	EGFR/TP53	EGFR	G719S	Missense
SurgPath_LUAD_MDACC_145	TRU	EGFR	L861Q	Missense
SurgPath_LUAD_MDACC_146	NON-TRUPPPI	CTNNB1	S37F	Missense
SurgPath_LUAD_MDACC_147	NO-MUT	NA
SurgPath_LUAD_MDACC_148	PP	KRAS	G12A	Missense
SurgPath_LUAD_MDACC_149	NO-MUT	NA
SurgPath_LUAD_MDACC_150	NO-MUT	NA
SurgPath_LUAD_MDACC_151	NON-TRUPPPI	STK11	E33*	Nonsense
SurgPath_LUAD_MDACC_152	PI	TP53	G245C	Missense
SurgPath_LUAD_MDACC_153	EGFR/TP53	TP53	N239S	Missense
SurgPath_LUAD_MDACC_153	EGFR/TP53	EGFR	L747_P753delinsS	Complex
SurgPath_LUAD_MDACC_154	PI	TP53	S240R	Missense
SurgPath_LUAD_MDACC_155	PP	KRAS	G12C	Missense
SurgPath_LUAD_MDACC_155	PP	U2AF1	S34F	Missense
SurgPath_LUAD_MDACC_156	PI	TP53	Splice	Splice
SurgPath_LUAD_MDACC_157	PP	SMAD4	G419E	Missense
SurgPath_LUAD_MDACC_157	PP	KRAS	G12V	Missense
SurgPath_LUAD_MDACC_158	NO-MUT	NA
SurgPath_LUAD_MDACC_159	PP	KRAS	G12C	Missense
SurgPath_LUAD_MDACC_160	TRU	EGFR	T790M	Missense
SurgPath_LUAD_MDACC_160	TRU	EGFR	E746_A750del	In Frame Del
SurgPath_LUAD_MDACC_161	PP	KRAS	G12C	Missense
SurgPath_LUAD_MDACC_162	EGFR/TP53	EGFR	E746_A750del	In Frame Del
SurgPath_LUAD_MDACC_162	EGFR/TP53	TP53	Splice	Splice
SurgPath_LUAD_MDACC_162	EGFR/TP53	SMAD4	Q245*	Nonsense
SurgPath_LUAD_MDACC_163	NO-MUT	NA
SurgPath_LUAD_MDACC_164	TRU	EGFR	E746_A750del	In Frame Del
SurgPath_LUAD_MDACC_165	EGFR/TP53	TP53	H179del	In Frame Del
SurgPath_LUAD_MDACC_165	EGFR/TP53	EGFR	L747_P753delinsS	Complex
SurgPath_LUAD_MDACC_166	PI	TP53	G244C	Missense
SurgPath_LUAD_MDACC_167	EGFR/TP53	EGFR	E746_A750del	In Frame Del
SurgPath_LUAD_MDACC_167	EGFR/TP53	TP53	R273L	Missense
SurgPath_LUAD_MDACC_168	NON-TRUPPPI	ERBB2	Y772_A775dupYVMA	Duplication
SurgPath_LUAD_MDACC_169	PP	KRAS	Q61R	Missense
SurgPath_LUAD_MDACC_170	NON-TRUPPPI	ERBB4	T140K	Missense
SurgPath_LUAD_MDACC_171	TRU	EGFR	E746_A750del	In Frame Del
SurgPath_LUAD_MDACC_171	TRU	EGFR	T790M	Missense
SurgPath_LUAD_MDACC_172	NO-MUT	NA
SurgPath_LUAD_MDACC_173	PI	SMO	V392L	Missense
SurgPath_LUAD_MDACC_173	PI	TP53	M160N	Missense
SurgPath_LUAD_MDACC_173	PI	NRAS	Q61L	Missense
SurgPath_LUAD_MDACC_174	PP	KRAS	G12F	Missense
SurgPath_LUAD_MDACC_175	PI	TP53	R213Q	Missense
SurgPath_LUAD_MDACC_175	PI	SMAD4	G386V	Missense
SurgPath_LUAD_MDACC_175	PI	ERBB2	Y772_A775dupYVMA	Duplication
SurgPath_LUAD_MDACC_175	PI	CTNNB1	S37F	Missense
SurgPath_LUAD_MDACC_176	PP	KRAS	G12A	Missense
SurgPath_LUAD_MDACC_177	NO-MUT	NA
SurgPath_LUAD_MDACC_178	NON-TRUPPPI	PTEN	H61L	Missense
SurgPath_LUAD_MDACC_179	PI	APC	D1571N	Missense
SurgPath_LUAD_MDACC_179	PI	ERBB4	V299I	Missense
SurgPath_LUAD_MDACC_179	PI	TP53	G154fs	Frameshift
SurgPath_LUAD_MDACC_180	PI	TP53	V157F	Missense
SurgPath_LUAD_MDACC_181	PP	KRAS	G12C	Missense
SurgPath_LUAD_MDACC_182	PI	TP53	T155I	Missense
SurgPath_LUAD_MDACC_182	PI	KDR	P1151H	Missense
SurgPath_LUAD_MDACC_182	PI	TP53	R156H	Missense
SurgPath_LUAD_MDACC_183	PP	KRAS	G12C	Missense
SurgPath_LUAD_MDACC_184	KRAS/TP53	TP53	R158P	Missense
SurgPath_LUAD_MDACC_184	KRAS/TP53	SMAD4	C391*	Nonsense
SurgPath_LUAD_MDACC_184	KRAS/TP53	KRAS	G12D	Missense
SurgPath_LUAD_MDACC_185	NO-MUT	NA
SurgPath_LUAD_MDACC_186	EGFR/TP53	EGFR	L858R	Missense
SurgPath_LUAD_MDACC_186	EGFR/TP53	TP53	A159V	Missense
SurgPath_LUAD_MDACC_187	NO-MUT	NA
SurgPath_LUAD_MDACC_188	EGFR/TP53	MLH1	A380V	Missense
SurgPath_LUAD_MDACC_188	EGFR/TP53	TP53	V173L	Missense
SurgPath_LUAD_MDACC_188	EGFR/TP53	EGFR	L858R	Missense
SurgPath_LUAD_MDACC_188	EGFR/TP53	EGFR	K860I	Missense
SurgPath_LUAD_MDACC_189	EGFR/TP53	EGFR	L858R	Missense
SurgPath_LUAD_MDACC_189	EGFR/TP53	TP53	R273H	Missense
SurgPath_LUAD_MDACC_190	PI	APC	S1371fs	Frameshift
SurgPath_LUAD_MDACC_190	PI	PTPN11	S502L	Missense
SurgPath_LUAD_MDACC_190	PI	TP53	Q192*	Nonsense
SurgPath_LUAD_MDACC_191	PI	TP53	I255F	Missense
SurgPath_LUAD_MDACC_191	PI	BRAF	V600E	Missense
SurgPath_LUAD_MDACC_192	KRAS/TP53	KRAS	G12C	Missense
SurgPath_LUAD_MDACC_192	KRAS/TP53	TP53	R158P	Missense
SurgPath_LUAD_MDACC_193	EGFR/TP53	EGFR	T790M	Missense
SurgPath_LUAD_MDACC_193	EGFR/TP53	EGFR	S811F	Missense
SurgPath_LUAD_MDACC_193	EGFR/TP53	EGFR	L858R	Missense
SurgPath_LUAD_MDACC_193	EGFR/TP53	TP53	M237_N239del	In Frame Del
SurgPath_LUAD_MDACC_194	NON-TRUPPPI	ERBB2	Y772_A775dupYVMA	Duplication
SurgPath_LUAD_MDACC_195	KRAS/TP53	KRAS	G12D	Missense
SurgPath_LUAD_MDACC_195	KRAS/TP53	TP53	R282W	Missense
SurgPath_LUAD_MDACC_196	PP	KRAS	G12C	Missense
SurgPath_LUAD_MDACC_197	PP	KRAS	G12V	Missense
SurgPath_LUAD_MDACC_198	NON-TRUPPPI	SMAD4	C363W	Missense
SurgPath_LUAD_MDACC_198	NON-TRUPPPI	FLT3	E573K	Missense
SurgPath_LUAD_MDACC_198	NON-TRUPPPI	ATM	I1686fs	Frameshift
SurgPath_LUAD_MDACC_198	NON-TRUPPPI	BRAF	V600E	Missense
SurgPath_LUAD_MDACC_198	NON-TRUPPPI	ATM	R337C	Missense
SurgPath_LUAD_MDACC_199	NO-MUT	NA
SurgPath_LUAD_MDACC_200	PI	TP53	E336*	Nonsense
SurgPath_LUAD_MDACC_201	EGFR/TP53	EGFR	L858R	Missense
SurgPath_LUAD_MDACC_201	EGFR/TP53	TP53	Y236H	Missense
SurgPath_LUAD_MDACC_202	PP	ERBB2	S779T	Missense
SurgPath_LUAD_MDACC_202	PP	KRAS	G12C	Missense
SurgPath_LUAD_MDACC_203	KRAS/TP53	TP53	G334V	Missense
SurgPath_LUAD_MDACC_203	KRAS/TP53	KRAS	G12C	Missense
SurgPath_LUAD_MDACC_203	KRAS/TP53	TP53	V272L	Missense
SurgPath_LUAD_MDACC_203	KRAS/TP53	STK11	H168R	Missense
SurgPath_LUAD_MDACC_204	TRU	EGFR	L858R	Missense
SurgPath_LUAD_MDACC_205	PI	TP53	R110L	Missense
SurgPath_LUAD_MDACC_206	PP	KRAS	G12C	Missense
SurgPath_LUAD_MDACC_207	TRU	EGFR	T790M	Missense
SurgPath_LUAD_MDACC_207	TRU	CTNNB1	T41I	Missense
SurgPath_LUAD_MDACC_207	TRU	EGFR	L747_T751del	In Frame Del
SurgPath_LUAD_MDACC_208	EGFR/TP53	EGFR	L858R	Missense
SurgPath_LUAD_MDACC_208	EGFR/TP53	TP53	R273C	Missense
SurgPath_LUAD_MDACC_209	TRU	EGFR	T790M	Missense
SurgPath_LUAD_MDACC_209	TRU	EGFR	L747_T751del	In Frame Del
SurgPath_LUAD_MDACC_210	NON-TRUPPPI	ERBB4	K312N	Missense
SurgPath_LUAD_MDACC_210	NON-TRUPPPI	PIK3CA	E542K	Missense
SurgPath_LUAD_MDACC_211	PP	KRAS	G12R	Missense
SurgPath_LUAD_MDACC_211	PP	IDH1	R132C	Missense
SurgPath_LUAD_MDACC_211	PP	ATM	E2689G	Missense
SurgPath_LUAD_MDACC_211	PP	BRAF	G469L	Missense
SurgPath_LUAD_MDACC_211	PP	ATM	T2947A	Missense
SurgPath_LUAD_MDACC_212	NO-MUT	NA
SurgPath_LUAD_MDACC_213	EGFR/TP53	EGFR	L858R	Missense
SurgPath_LUAD_MDACC_213	EGFR/TP53	EGFR	V843I	Missense
SurgPath_LUAD_MDACC_213	EGFR/TP53	EGFR	T790M	Missense
SurgPath_LUAD_MDACC_213	EGFR/TP53	TP53	T284fs	Frameshift
SurgPath_LUAD_MDACC_214	PP	KRAS	G12C	Missense
SurgPath_LUAD_MDACC_215	NO-MUT	NA
SurgPath_LUAD_MDACC_216	NON-TRUPPPI	ERBB2	Y772_A775dupYVMA	Duplication
SurgPath_LUAD_MDACC_217	PP	STK11	Y60*	Nonsense
SurgPath_LUAD_MDACC_217	PP	KRAS	G12C	Missense
SurgPath_LUAD_MDACC_218	KRAS/TP53	KRAS	G12C	Missense
SurgPath_LUAD_MDACC_218	KRAS/TP53	TP53	A347S	Missense
SurgPath_LUAD_MDACC_218	KRAS/TP53	CDKN2A	A121T	Missense
SurgPath_LUAD_MDACC_219	NON-TRUPPPI	ERBB2	Y772_A775dupYVMA	Duplication
SurgPath_LUAD_MDACC_220	PI	TP53	R282W	Missense
SurgPath_LUAD_MDACC_220	PI	BRAF	V600E	Missense
SurgPath_LUAD_MDACC_220	PI	ATM	I2179F	Missense
SurgPath_LUAD_MDACC_221	PI	TP53	S241F	Missense
SurgPath_LUAD_MDACC_222	NO-MUT	NA
SurgPath_LUAD_MDACC_223	TRU	EGFR	E746_A750del	In Frame Del
SurgPath_LUAD_MDACC_224	PI	TP53	K132E	Missense
SurgPath_LUAD_MDACC_225	NON-TRUPPPI	ATM	H2872Q	Missense
SurgPath_LUAD_MDACC_225	NON-TRUPPPI	BRAF	L597R	Missense
SurgPath_LUAD_MDACC_226	PI	NF1	L2202*	Nonsense
SurgPath_LUAD_MDACC_226	PI	TP53	R379fs	Frameshift
SurgPath_LUAD_MDACC_226	PI	FGFR1	A261S	Missense
SurgPath_LUAD_MDACC_226	PI	TSC1	Q527L	Missense
SurgPath_LUAD_MDACC_226	PI	CDKN2A	D108	Missense
SurgPath_LUAD_MDACC_226	PI	PPARG	P88A	Missense
SurgPath_LUAD_MDACC_226	PI	TSC2	A1185S	Missense
SurgPath_LUAD_MDACC_227	PI	TP53	L130V	Missense
SurgPath_LUAD_MDACC_228	EGFR/TP53	EGFR	G719C	Missense
SurgPath_LUAD_MDACC_228	EGFR/TP53	EGFR	E709K	Missense
SurgPath_LUAD_MDACC_228	EGFR/TP53	TP53	F338fs	Frameshift
SurgPath_LUAD_MDACC_229	PI	TP53	V157F	Missense
SurgPath_LUAD_MDACC_229	PI	CDKN2A	P75fs	Frameshift
SurgPath_LUAD_MDACC_230	PP	KRAS	G12V	Missense
SurgPath_LUAD_MDACC_231	TRU	CTNNB1	S37C	Missense
SurgPath_LUAD_MDACC_231	TRU	EGFR	E746_A750del	In Frame Del
SurgPath_LUAD_MDACC_232	TRU	EGFR	L858R	Missense
SurgPath_LUAD_MDACC_233	KRAS/TP53	KRAS	G12A	Missense
SurgPath_LUAD_MDACC_233	KRAS/TP53	TP53	C275Y	Missense
SurgPath_LUAD_MDACC_234	KRAS/TP53	TP53	Y126H	Missense
SurgPath_LUAD_MDACC_234	KRAS/TP53	KRAS	G13C	Missense
SurgPath_LUAD_MDACC_235	PP	STK11	N259fs	Frameshift
SurgPath_LUAD_MDACC_235	PP	KRAS	G12D	Missense
SurgPath_LUAD_MDACC_236	TRU	EGFR	L858R	Missense
SurgPath_LUAD_MDACC_237	NO-MUT	NA
SurgPath_LUAD_MDACC_238	NON-TRUPPPI	POT1	E325K	Missense
SurgPath_LUAD_MDACC_239	TRU	EGFR	L747_E749del	In Frame Del
SurgPath_LUAD_MDACC_240	TRU	EGFR	T790M	Missense
SurgPath_LUAD_MDACC_240	TRU	EGFR	L858R	Missense
SurgPath_LUAD_MDACC_241	NON-TRUPPPI	FGFR2	S252L	Missense
SurgPath_LUAD_MDACC_242	PI	BRAF	G466V	Missense
SurgPath_LUAD_MDACC_242	PI	TP53	V157F	Missense
SurgPath_LUAD_MDACC_243	EGFR/TP53	EGFR	S768_D770dupSVD	Duplication
SurgPath_LUAD_MDACC_243	EGFR/TP53	TP53	M237I	Missense
SurgPath_LUAD_MDACC_244	PI	TP53	R280T	Missense
SurgPath_LUAD_MDACC_245	NO-MUT	NA
SurgPath_LUAD_MDACC_246	NO-MUT	NA
SurgPath_LUAD_MDACC_247	PP	KRAS	G12V	Missense
SurgPath_LUAD_MDACC_248	NON-TRUPPPI	FGFR2	Splice	Splice
SurgPath_LUAD_MDACC_249	PP	KRAS	G12C	Missense
SurgPath_LUAD_MDACC_249	PP	STK11	N181I	Missense
SurgPath_LUAD_MDACC_250	PI	TP53	Y163C	Missense
SurgPath_LUAD_MDACC_250	PI	BRAF	G469R	Missense
SurgPath_LUAD_MDACC_251	PP	KRAS	G12C	Missense
SurgPath_LUAD_MDACC_251	PP	STK11	H168L	Missense
SurgPath_LUAD_MDACC_252	PP	KRAS	G12V	Missense
SurgPath_LUAD_MDACC_253	PI	TP53	V216M	Missense
SurgPath_LUAD_MDACC_254	PI	PTEN	H123D	Missense
SurgPath_LUAD_MDACC_254	PI	TP53	P190R	Missense
SurgPath_LUAD_MDACC_255	TRU	PTEN	D331H	Missense
SurgPath_LUAD_MDACC_255	TRU	EGFR	A767_V769dupASV	Duplication
SurgPath_LUAD_MDACC_255	TRU	PTEN	D326N	Missense
SurgPath_LUAD_MDACC_256	KRAS/TP53	KRAS	G12D	Missense
SurgPath_LUAD_MDACC_256	KRAS/TP53	APC	E1379*	Nonsense
SurgPath_LUAD_MDACC_256	KRAS/TP53	TP53	R196*	Nonsense
SurgPath_LUAD_MDACC_257	EGFR/TP53	EGFR	T790M	Missense
SurgPath_LUAD_MDACC_257	EGFR/TP53	EGFR	L858R	Missense
SurgPath_LUAD_MDACC_257	EGFR/TP53	STK11	Q159*	Nonsense
SurgPath_LUAD_MDACC_257	EGFR/TP53	TP53	R110L	Missense
SurgPath_LUAD_MDACC_258	KRAS/TP53	KRAS	G12D	Missense
SurgPath_LUAD_MDACC_258	KRAS/TP53	TP53	R273L	Missense
SurgPath_LUAD_MDACC_259	PP	KRAS	G12V	Missense
SurgPath_LUAD_MDACC_259	PP	FGFR2	I378V	Missense
SurgPath_LUAD_MDACC_260	EGFR/TP53	EGFR	E746_A750del	In Frame Del
SurgPath_LUAD_MDACC_260	EGFR/TP53	TP53	R175H	Missense
SurgPath_LUAD_MDACC_261	TRU	EGFR	E746_A750del	In Frame Del
SurgPath_LUAD_MDACC_261	TRU	EGFR	T790M	Missense
SurgPath_LUAD_MDACC_262	PI	TP53	P87fs	Frameshift
SurgPath_LUAD_MDACC_263	KRAS/TP53	IDH1	R132C	Missense
SurgPath_LUAD_MDACC_263	KRAS/TP53	TP53	H214fs	Frameshift
SurgPath_LUAD_MDACC_263	KRAS/TP53	KRAS	G12V	Missense
SurgPath_LUAD_MDACC_264	EGFR/TP53	EGFR	L747fs	Frameshift
SurgPath_LUAD_MDACC_264	EGFR/TP53	TP53	L206*	Nonsense
SurgPath_LUAD_MDACC_265	PI	TP53	Splice	Splice
SurgPath_LUAD_MDACC_266	TRU	EGFR	E746_A750del	In Frame Del
SurgPath_LUAD_MDACC_266	TRU	EGFR	T790M	Missense
SurgPath_LUAD_MDACC_266	TRU	CTNNB1	S37F	Missense
SurgPath_LUAD_MDACC_267	NO-MUT	NA
SurgPath_LUAD_MDACC_268	TRU	EGFR	E746_A750del	In Frame Del
SurgPath_LUAD_MDACC_269	KRAS/TP53	TP53	R196*	Nonsense
SurgPath_LUAD_MDACC_269	KRAS/TP53	KRAS	G12D	Missense
SurgPath_LUAD_MDACC_269	KRAS/TP53	FBXW7	R479Q	Missense
SurgPath_LUAD_MDACC_270	NON-TRUPPPI	ERBB2	Y772_A775dupYVMA	Duplication
SurgPath_LUAD_MDACC_271	KRAS/TP53	ERBB4	P610R	Missense
SurgPath_LUAD_MDACC_271	KRAS/TP53	MET	A347T	Missense
SurgPath_LUAD_MDACC_271	KRAS/TP53	KRAS	G12C	Missense
SurgPath_LUAD_MDACC_271	KRAS/TP53	TP53	Y236C	Missense
SurgPath_LUAD_MDACC_272	EGFR/TP53	EGFR	L858R	Missense
SurgPath_LUAD_MDACC_272	EGFR/TP53	TP53	A138V	Missense
SurgPath_LUAD_MDACC_273	KRAS/TP53	TP53	R273C	Missense
SurgPath_LUAD_MDACC_273	KRAS/TP53	KRAS	G12C	Missense
SurgPath_LUAD_MDACC_274	PP	KRAS	G12C	Missense
SurgPath_LUAD_MDACC_275	KRAS/TP53	TP53	G266*	Nonsense
SurgPath_LUAD_MDACC_275	KRAS/TP53	CDKN2A	D74Y	Missense
SurgPath_LUAD_MDACC_275	KRAS/TP53	KRAS	G13D	Missense
SurgPath_LUAD_MDACC_276	PP	KRAS	G13D	Missense
SurgPath_LUAD_MDACC_277	NON-TRUPPPI	BRAF	V600E	Missense
SurgPath_LUAD_MDACC_278	TRU	EGFR	T790M	Missense
SurgPath_LUAD_MDACC_278	TRU	EGFR	L858R	Missense
SurgPath_LUAD_MDACC_279	KRAS/TP53	TP53	V172F	Missense
SurgPath_LUAD_MDACC_279	KRAS/TP53	TP53	R267P	Missense
SurgPath_LUAD_MDACC_279	KRAS/TP53	KRAS	G12C	Missense
SurgPath_LUAD_MDACC_280	PI	PTPN11	S502L	Missense
SurgPath_LUAD_MDACC_280	PI	TP53	R110L	Missense
SurgPath_LUAD_MDACC_281	PP	KRAS	G12V	Missense
SurgPath_LUAD_MDACC_282	PI	TP53	E294*	Nonsense
SurgPath_LUAD_MDACC_283	EGFR/TP53	EGFR	L858R	Missense
SurgPath_LUAD_MDACC_283	EGFR/TP53	TP53	P152S	Missense
SurgPath_LUAD_MDACC_284	NO-MUT	NA
SurgPath_LUAD_MDACC_285	PI	TP53	I162F	Missense
SurgPath_LUAD_MDACC_286	PI	TP53	L130V	Missense
SurgPath_LUAD_MDACC_287	KRAS/TP53	TP53	R175H	Missense
SurgPath_LUAD_MDACC_287	KRAS/TP53	KRAS	G12V	Missense
SurgPath_LUAD_MDACC_288	TRU	EGFR	L858R	Missense
SurgPath_LUAD_MDACC_289	NO-MUT	NA
SurgPath_LUAD_MDACC_290	EGFR/TP53	TP53	Y220C	Missense
SurgPath_LUAD_MDACC_290	EGFR/TP53	CTNNB1	S33C	Missense
SurgPath_LUAD_MDACC_290	EGFR/TP53	CDKN2A	R80*	Nonsense
SurgPath_LUAD_MDACC_290	EGFR/TP53	EGFR	S768_D770dupSVD	Duplication
SurgPath_LUAD_MDACC_291	NO-MUT	NA
SurgPath_LUAD_MDACC_292	PP	KRAS	G13D	Missense
SurgPath_LUAD_MDACC_292	PP	STK11	E256*	Nonsense
SurgPath_LUAD_MDACC_293	TRU	EGFR	L858R	Missense
SurgPath_LUAD_MDACC_293	TRU	EGFR	E709K	Missense
SurgPath_LUAD_MDACC_294	PI	TP53	G154V	Missense
SurgPath_LUAD_MDACC_294	PI	TP53	Q165*	Nonsense
SurgPath_LUAD_MDACC_294	PI	RB1	E746*	Nonsense
SurgPath_LUAD_MDACC_294	PI	STK11	P281fs	Frameshift
SurgPath_LUAD_MDACC_295	KRAS/TP53	TP53	H193Q	Missense
SurgPath_LUAD_MDACC_295	KRAS/TP53	KRAS	G12D	Missense
SurgPath_LUAD_MDACC_296	PP	STK11	D194Y	Missense
SurgPath_LUAD_MDACC_296	PP	ATM	V1941L	Missense
SurgPath_LUAD_MDACC_296	PP	CDKN2A	L121fs	Frameshift
SurgPath_LUAD_MDACC_296	PP	KRAS	G12D	Missense
SurgPath_LUAD_MDACC_296	PP	CDKN2A	H83Y	Missense
SurgPath_LUAD_MDACC_297	EGFR/TP53	EGFR	E746_A750del	In Frame Del
SurgPath_LUAD_MDACC_297	EGFR/TP53	TP53	F270V	Missense
SurgPath_LUAD_MDACC_298	PP	KRAS	G12C	Missense
SurgPath_LUAD_MDACC_298	PP	RET	S653C	Missense
SurgPath_LUAD_MDACC_299	NO-MUT	NA
SurgPath_LUAD_MDACC_300	PI	TP53	H297fs	Frameshift
SurgPath_LUAD_MDACC_301	TRU	EGFR	L747_A750delinsP	Complex
SurgPath_LUAD_MDACC_302	EGFR/TP53	TP53	R158P	Missense
SurgPath_LUAD_MDACC_302	EGFR/TP53	EGFR	R324L	Missense
SurgPath_LUAD_MDACC_302	EGFR/TP53	EGFR	L858R	Missense
SurgPath_LUAD_MDACC_303	NON-TRUPPPI	BRAF	V600E	Missense
SurgPath_LUAD_MDACC_304	EGFR/TP53	EGFR	E746_A750del	In Frame Del
SurgPath_LUAD_MDACC_304	EGFR/TP53	PIK3CA	H1048R	Missense
SurgPath_LUAD_MDACC_304	EGFR/TP53	TP53	G245V	Missense
SurgPath_LUAD_MDACC_305	EGFR/TP53	EGFR	G719C	Missense
SurgPath_LUAD_MDACC_305	EGFR/TP53	TP53	R248P	Missense
SurgPath_LUAD_MDACC_306	EGFR/TP53	EGFR	E746_A750del	In Frame Del
SurgPath_LUAD_MDACC_306	EGFR/TP53	TP53	V203L	Missense
SurgPath_LUAD_MDACC_307	TRU	SMAD4	K110fs	Frameshift
SurgPath_LUAD_MDACC_307	TRU	EGFR	E746_A750del	In Frame Del
SurgPath_LUAD_MDACC_307	TRU	CTNNB1	S37C	Missense
SurgPath_LUAD_MDACC_308	EGFR/TP53	TP53	R273C	Missense
SurgPath_LUAD_MDACC_308	EGFR/TP53	EGFR	L747_T751del	In Frame Del
SurgPath_LUAD_MDACC_309	EGFR/TP53	EGFR	A767_V769dupASV	Duplication
SurgPath_LUAD_MDACC_309	EGFR/TP53	TP53	C242R	Missense
SurgPath_LUAD_MDACC_310	NO-MUT	NA
SurgPath_LUAD_MDACC_311	TRU	EGFR	P772_H773dup	Duplication
SurgPath_LUAD_MDACC_312	PP	KRAS	G12V	Missense
SurgPath_LUAD_MDACC_313	KRAS/TP53	KRAS	G12A	Missense
SurgPath_LUAD_MDACC_313	KRAS/TP53	STK11	L282fs	Frameshift
SurgPath_LUAD_MDACC_313	KRAS/TP53	TP53	R248W	Missense
SurgPath_LUAD_MDACC_314	PP	PIK3CA	V344G	Missense
SurgPath_LUAD_MDACC_314	PP	ATM	I1806M	Missense
SurgPath_LUAD_MDACC_314	PP	KRAS	G12D	Missense
SurgPath_LUAD_MDACC_315	PP	KRAS	G12V	Missense
SurgPath_LUAD_MDACC_315	PP	STK11	E57del	Frameshift
SurgPath_LUAD_MDACC_316	KRAS/TP53	KRAS	G12C	Missense
SurgPath_LUAD_MDACC_316	KRAS/TP53	TP53	R248W	Missense
SurgPath_LUAD_MDACC_316	KRAS/TP53	PTEN	Y68H	Missense
SurgPath_LUAD_MDACC_317	TRU	EGFR	A289V	Missense
SurgPath_LUAD_MDACC_317	TRU	EGFR	L858R	Missense
SurgPath_LUAD_MDACC_318	TRU	EGFR	L861Q	Missense
SurgPath_LUAD_MDACC_319	PI	ERBB4	A345G	Missense
SurgPath_LUAD_MDACC_319	PI	TP53	G244V	Missense
SurgPath_LUAD_MDACC_319	PI	PIK3CA	E542K	Missense
SurgPath_LUAD_MDACC_320	EGFR/TP53	EGFR	L858R	Missense
SurgPath_LUAD_MDACC_320	EGFR/TP53	SMAD4	G243E	Missense
SurgPath_LUAD_MDACC_320	EGFR/TP53	TP53	D281Y	Missense
SurgPath_LUAD_MDACC_320	EGFR/TP53	TSC2	E1350K	Missense
SurgPath_LUAD_MDACC_321	NO-MUT	NA
SurgPath_LUAD_MDACC_322	TRU	EGFR	L747_S752del	In Frame Del
SurgPath_LUAD_MDACC_323	NO-MUT	NA
SurgPath_LUAD_MDACC_324	TRU	EGFR	L858R	Missense
SurgPath_LUAD_MDACC_325	EGFR/TP53	TP53	N210fs	Frameshift
SurgPath_LUAD_MDACC_325	EGFR/TP53	EGFR	E746_A750del	In Frame Del
SurgPath_LUAD_MDACC_326	NO-MUT	NA
SurgPath_LUAD_MDACC_327	PP	APC	G1312V	Missense
SurgPath_LUAD_MDACC_327	PP	KRAS	G12C	Missense
SurgPath_LUAD_MDACC_327	PP	CDKN2A	E61*	Nonsense
SurgPath_LUAD_MDACC_328	PP	KRAS	G12V	Missense
SurgPath_LUAD_MDACC_329	EGFR/TP53	EGFR	E746_A750del	In Frame Del
SurgPath_LUAD_MDACC_329	EGFR/TP53	TP53	V216M	Missense
SurgPath_LUAD_MDACC_330	PP	KRAS	G12V	Missense
SurgPath_LUAD_MDACC_331	PI	TP53	R273L	Missense
SurgPath_LUAD_MDACC_332	PP	KRAS	G12V	Missense
SurgPath_LUAD_MDACC_333	KRAS/TP53	KRAS	G12D	Missense
SurgPath_LUAD_MDACC_333	KRAS/TP53	TP53	R249S	Missense
SurgPath_LUAD_MDACC_334	PI	TP54	P152L	Missense
SurgPath_LUAD_MDACC_334	PI	TP53	P142L	Missense
SurgPath_LUAD_MDACC_334	PI	TP53	P152L	Missense
SurgPath_LUAD_MDACC_334	PI	TP53	P142L	Missense
SurgPath_LUAD_MDACC_335	EGFR/TP53	EGFR	L858R	Missense
SurgPath_LUAD_MDACC_335	EGFR/TP53	TP53	H214L	Missense
SurgPath_LUAD_MDACC_336	EGFR/TP53	EGFR	E746_A750del	In Frame Del
SurgPath_LUAD_MDACC_336	EGFR/TP53	TP53	R248Q	Missense
SurgPath_LUAD_MDACC_337	EGFR/TP53	TP53	M243_G244delinsIC	Complex
SurgPath_LUAD_MDACC_337	EGFR/TP53	EGFR	E746_A750del	In Frame Del
SurgPath_LUAD_MDACC_338	PP	KRAS	Q61H	Missense
SurgPath_LUAD_MDACC_338	PP	FLT3	H671N	Missense
SurgPath_LUAD_MDACC_339	TRU	EGFR	L858R	Missense
SurgPath_LUAD_MDACC_340	PI	TP53	V157F	Missense
SurgPath_LUAD_MDACC_340	PI	ERBB4	D349Y	Missense
SurgPath_LUAD_MDACC_341	TRU	EGFR	S768I	Missense
SurgPath_LUAD_MDACC_341	TRU	EGFR	V774M	Missense
SurgPath_LUAD_MDACC_342	TRU	EGFR	E746_A750del	In Frame Del
SurgPath_LUAD_MDACC_342	TRU	PIK3CA	N1044K	Missense
SurgPath_LUAD_MDACC_343	PP	KRAS	Q61L	Missense
SurgPath_LUAD_MDACC_344	EGFR/TP53	EGFR	E746_A750del	In Frame Del
SurgPath_LUAD_MDACC_344	EGFR/TP53	TP53	E286Q	Missense
SurgPath_LUAD_MDACC_345	NON-TRUPPPI	ERBB2	Y772_A775dupYVMA	Duplication
SurgPath_LUAD_MDACC_346	PI	TP53	Splice	Splice
SurgPath_LUAD_MDACC_347	TRU	EGFR	E746_A750del	In Frame Del
SurgPath_LUAD_MDACC_347	TRU	CTNNB1	D32Y	Missense
SurgPath_LUAD_MDACC_348	NO-MUT	NA
SurgPath_LUAD_MDACC_349	KRAS/TP53	TP53	R248L	Missense
SurgPath_LUAD_MDACC_349	KRAS/TP53	KRAS	G12A	Missense
SurgPath_LUAD_MDACC_350	EGFR/TP53	TP53	E286fs	Frameshift
SurgPath_LUAD_MDACC_350	EGFR/TP53	EGFR	L858R	Missense
SurgPath_LUAD_MDACC_351	TRU	EGFR	T790M	Missense
SurgPath_LUAD_MDACC_351	TRU	EGFR	L858R	Missense
SurgPath_LUAD_MDACC_352	PI	STK11	D53fs	Frameshift
SurgPath_LUAD_MDACC_352	PI	TP53	R273L	Missense
SurgPath_LUAD_MDACC_353	PI	TP53	P278A	Missense
SurgPath_LUAD_MDACC_354	PI	TP53	R213*	Nonsense
SurgPath_LUAD_MDACC_355	NON-TRUPPPI	CDKN2A	G111V	Missense
SurgPath_LUAD_MDACC_356	PP	KRAS	G12C	Missense
SurgPath_LUAD_MDACC_357	NON-TRUPPPI	ERBB2	Y772_A775dupYVMA	Duplication
SurgPath_LUAD_MDACC_358	PI	TP53	Splice	Splice
SurgPath_LUAD_MDACC_359	TRU	EGFR	E746_S752delinsV	Complex
SurgPath_LUAD_MDACC_360	KRAS/TP53	FBXW7	R465L	Missense
SurgPath_LUAD_MDACC_360	KRAS/TP53	KRAS	G12V	Missense
SurgPath_LUAD_MDACC_360	KRAS/TP53	NOTCH1	Q1957H	Missense
SurgPath_LUAD_MDACC_360	KRAS/TP53	TP53	Y163C	Missense
SurgPath_LUAD_MDACC_360	KRAS/TP53	RB1	R787*	Nonsense
SurgPath_LUAD_MDACC_360	KRAS/TP53	STK11	G288V	Missense
SurgPath_LUAD_MDACC_361	PP	KRAS	G12C	Missense
SurgPath_LUAD_MDACC_362	PP	KRAS	G12C	Missense
SurgPath_LUAD_MDACC_362	PP	SMO	E518D	Missense
SurgPath_LUAD_MDACC_363	NON-TRUPPPI	RB1	R552Q	Missense
SurgPath_LUAD_MDACC_364	NO-MUT	NA
SurgPath_LUAD_MDACC_365	PI	BRAF	K601E	Missense
SurgPath_LUAD_MDACC_365	PI	TP53	E204*	Nonsense
SurgPath_LUAD_MDACC_366	PI	ERBB4	L939F	Missense
SurgPath_LUAD_MDACC_366	PI	TP53	R158L	Missense
SurgPath_LUAD_MDACC_367	PI	TP53	R249T	Missense
SurgPath_LUAD_MDACC_368	KRAS/TP53	KRAS	G12V	Missense
SurgPath_LUAD_MDACC_368	KRAS/TP53	TP53	R342fs	Frameshift
SurgPath_LUAD_MDACC_369	PP	STK11	F234fs	Frameshift
SurgPath_LUAD_MDACC_369	PP	KRAS	G12D	Missense
SurgPath_LUAD_MDACC_370	PP	KRAS	G12C	Missense
SurgPath_LUAD_MDACC_371	EGFR/TP53	EGFR	E709K	Missense
SurgPath_LUAD_MDACC_371	EGFR/TP53	EGFR	L858R	Missense
SurgPath_LUAD_MDACC_371	EGFR/TP53	TP53	G266V	Missense
SurgPath_LUAD_MDACC_372	NO-MUT	NA
SurgPath_LUAD_MDACC_373	NO-MUT	NA
SurgPath_LUAD_MDACC_374	PI	STK11	F264fs	Frameshift
SurgPath_LUAD_MDACC_374	PI	TP53	R248Q	Missense
SurgPath_LUAD_MDACC_375	TRU	EGFR	E746_A750del	In Frame Del
SurgPath_LUAD_MDACC_376	PP	KRAS	G12C	Missense
SurgPath_LUAD_MDACC_376	PP	STK11	G346S	Missense
SurgPath_LUAD_MDACC_377	PP	KRAS	G12D	Missense
SurgPath_LUAD_MDACC_377	PP	ATM	D2448G	Missense
SurgPath_LUAD_MDACC_378	PP	KRAS	G12D	Missense
SurgPath_LUAD_MDACC_379	NON-TRUPPPI	FBXW7	M587V	Missense
SurgPath_LUAD_MDACC_380	KRAS/TP53	KRAS	G12V	Missense
SurgPath_LUAD_MDACC_380	KRAS/TP53	TP53	H193Y	Missense
SurgPath_LUAD_MDACC_380	KRAS/TP53	CDKN2A	D108E	Missense
SurgPath_LUAD_MDACC_381	PI	TP53	R209*	Nonsense
SurgPath_LUAD_MDACC_382	PP	KRAS	G12C	Missense
SurgPath_LUAD_MDACC_383	EGFR/TP53	TP53	D281E	Missense
SurgPath_LUAD_MDACC_383	EGFR/TP53	EGFR	E746_A750del	In Frame Del
SurgPath_LUAD_MDACC_384	EGFR/TP53	EGFR	T790M	Missense
SurgPath_LUAD_MDACC_384	EGFR/TP53	EGFR	G724S	Missense
SurgPath_LUAD_MDACC_384	EGFR/TP53	TP53	G244V	Missense
SurgPath_LUAD_MDACC_385	TRU	EGFR	L858R	Missense
SurgPath_LUAD_MDACC_386	PP	KRAS	G12D	Missense
SurgPath_LUAD_MDACC_387	NO-MUT	NA
SurgPath_LUAD_MDACC_388	EGFR/TP53	EGFR	S784_T785delinsFS	Complex
SurgPath_LUAD_MDACC_388	EGFR/TP53	TP53	E336*	Nonsense
SurgPath_LUAD_MDACC_388	EGFR/TP53	EGFR	L861Q	Missense
SurgPath_LUAD_MDACC_389	EGFR/TP53	EGFR	H773_V774delinsLM	Complex
SurgPath_LUAD_MDACC_389	EGFR/TP53	TP53	R110L	Missense
SurgPath_LUAD_MDACC_390	PI	TP53	G266V	Missense
SurgPath_LUAD_MDACC_391	TRU	EGFR	L858R	Missense
SurgPath_LUAD_MDACC_392	NO-MUT	NA
SurgPath_LUAD_MDACC_393	PI	TP53	P278S	Missense
SurgPath_LUAD_MDACC_394	KRAS/TP53	KRAS	G60D	Missense
SurgPath_LUAD_MDACC_394	KRAS/TP53	KRAS	G12C	Missense
SurgPath_LUAD_MDACC_394	KRAS/TP53	TP53	R158L	Missense
SurgPath_LUAD_MDACC_395	EGFR/TP53	EGFR	E746_S752delinsV	Complex
SurgPath_LUAD_MDACC_395	EGFR/TP53	TP53	G154V	Missense
SurgPath_LUAD_MDACC_396	KRAS/TP53	TP53	T155N	Missense
SurgPath_LUAD_MDACC_396	KRAS/TP53	KRAS	G12C	Missense
SurgPath_LUAD_MDACC_396	KRAS/TP53	ATM	I2203F	Missense
SurgPath_LUAD_MDACC_397	TRU	EGFR	L747_S752del	In Frame Del
SurgPath_LUAD_MDACC_398	NO-MUT	NA
SurgPath_LUAD_MDACC_399	KRAS/TP53	TP53	R248L	Missense
SurgPath_LUAD_MDACC_399	KRAS/TP53	KRAS	G12V	Missense
SurgPath_LUAD_MDACC_399	KRAS/TP53	MAX	E69*	Nonsense
SurgPath_LUAD_MDACC_400	PP	KRAS	G12S	Missense
SurgPath_LUAD_MDACC_401	PI	TP53	G244C	Missense
SurgPath_LUAD_MDACC_401	PI	MCL1	R222C	Missense
SurgPath_LUAD_MDACC_401	PI	TP53	D228E	Missense
SurgPath_LUAD_MDACC_401	PI	WT1	R501S	Missense
SurgPath_LUAD_MDACC_402	TRU	PIK3CA	H1047R	Missense
SurgPath_LUAD_MDACC_402	TRU	EGFR	N771_P772insH	Duplication
SurgPath_LUAD_MDACC_403	PI	ERBB2	Y772_A775dupYVMA	Duplication
SurgPath_LUAD_MDACC_403	PI	TP53	E285K	Missense
SurgPath_LUAD_MDACC_404	TRU	EGFR	E709K	Missense
SurgPath_LUAD_MDACC_404	TRU	EGFR	L858R	Missense
SurgPath_LUAD_MDACC_405	TRU	EGFR	A767_V769dupASV	Duplication
SurgPath_LUAD_MDACC_406	EGFR/TP53	CDKN2A	R87W	Missense
SurgPath_LUAD_MDACC_406	EGFR/TP53	CDKN2A	V115E	Missense
SurgPath_LUAD_MDACC_406	EGFR/TP53	TP53	R282W	Missense
SurgPath_LUAD_MDACC_406	EGFR/TP53	EGFR	L858R	Missense
SurgPath_LUAD_MDACC_407	PP	KRAS	G12C	Missense
SurgPath_LUAD_MDACC_407	PP	STK11	E33*	Nonsense
SurgPath_LUAD_MDACC_408	PP	PIK3CA	C420R	Missense
SurgPath_LUAD_MDACC_408	PP	NF1	R914W	Missense
SurgPath_LUAD_MDACC_408	PP	KRAS	G12D	Missense
SurgPath_LUAD_MDACC_409	PI	CTNNB1	D32Y	Missense
SurgPath_LUAD_MDACC_409	PI	TP53	G334V	Missense
SurgPath_LUAD_MDACC_410	NO-MUT	NA
SurgPath_LUAD_MDACC_411	NO-MUT	NA
SurgPath_LUAD_MDACC_412	KRAS/TP53	TP53	G244D	Missense
SurgPath_LUAD_MDACC_412	KRAS/TP53	PIK3CA	E545K	Missense
SurgPath_LUAD_MDACC_412	KRAS/TP53	KRAS	G12D	Missense
SurgPath_LUAD_MDACC_413	TRU	EGFR	L858R	Missense
SurgPath_LUAD_MDACC_414	PI	TP53	P72fs	Frameshift
SurgPath_LUAD_MDACC_415	TRU	EGFR	E746_A750del	In Frame Del
SurgPath_LUAD_MDACC_416	EGFR/TP53	EGFR	E746_A750del	In Frame Del
SurgPath_LUAD_MDACC_416	EGFR/TP53	TP53	R248Q	Missense
SurgPath_LUAD_MDACC_417	TRU	EGFR	L858R	Missense
SurgPath_LUAD_MDACC_418	NO-MUT	NA
SurgPath_LUAD_MDACC_419	PI	TP53	F134V	Missense
SurgPath_LUAD_MDACC_419	PI	MET	V1127L	Missense
SurgPath_LUAD_MDACC_420	PI	TP53	I195T	Missense
SurgPath_LUAD_MDACC_420	PI	STK11	E33*	Nonsense
SurgPath_LUAD_MDACC_421	NON-TRUPPPI	GATA3	R331S	Missense
SurgPath_LUAD_MDACC_422	EGFR/TP53	EGFR	L861Q	Missense
SurgPath_LUAD_MDACC_422	EGFR/TP53	TP53	M133fs	Frameshift
SurgPath_LUAD_MDACC_423	KRAS/TP53	TP53	R273C	Missense
SurgPath_LUAD_MDACC_423	KRAS/TP53	KRAS	G12D	Missense
SurgPath_LUAD_MDACC_424	KRAS/TP53	TP53	G199A	Missense
SurgPath_LUAD_MDACC_424	KRAS/TP53	TP53	K132N	Missense
SurgPath_LUAD_MDACC_424	KRAS/TP53	KDR	I1330L	Missense
SurgPath_LUAD_MDACC_424	KRAS/TP53	KRAS	G12V	Missense
SurgPath_LUAD_MDACC_425	NON-TRUPPPI	GNAS	R201C	Missense
SurgPath_LUAD_MDACC_425	NON-TRUPPPI	CDKN2A	R58*	Nonsense
SurgPath_LUAD_MDACC_426	NO-MUT	NA
SurgPath_LUAD_MDACC_427	PI	TP53	K321fs	Frameshift
SurgPath_LUAD_MDACC_427	PI	ERBB2	L755P	Missense
SurgPath_LUAD_MDACC_428	KRAS/TP53	TP53	D281E	Missense
SurgPath_LUAD_MDACC_428	KRAS/TP53	KRAS	G12C	Missense
CYTO_LUAD_MDACC_182	EGFR/TP53	EGFR	P772_H773dup	Duplication
CYTO_LUAD_MDACC_182	EGFR/TP53	TP53	R175H	Missense
CYTO_LUAD_MDACC_123	PI	KRAS	AMP	AMP
CYTO_LUAD_MDACC_123	PI	JAK3	S577R	Missense
CYTO_LUAD_MDACC_123	PI	TP53	E346*	Nonsense
CYTO_LUAD_MDACC_123	PI	TP53	R249M	Missense
CYTO_LUAD_MDACC_92	PP	STK11	P203R	Missense
CYTO_LUAD_MDACC_92	PP	KRAS	G12D	Missense
CYTO_LUAD_MDACC_198	EGFR/TP53	TP53	V157F	Missense
CYTO_LUAD_MDACC_198	EGFR/TP53	EGFR	E709A	Missense
CYTO_LUAD_MDACC_198	EGFR/TP53	CDKN2A	AMP	AMP
CYTO_LUAD_MDACC_198	EGFR/TP53	AKT1	AMP	AMP
CYTO_LUAD_MDACC_198	EGFR/TP53	EGFR	E709A	Missense
CYTO_LUAD_MDACC_198	EGFR/TP53	EGFR	G719S	Missense
CYTO_LUAD_MDACC_55	NON-TRUPPPI	ERBB2	AMP	AMP
CYTO_LUAD_MDACC_179	PI	TP53	R110L	Missense
CYTO_LUAD_MDACC_222	EGFR/TP53	EGFR	L747_P753delinsS	Complex
CYTO_LUAD_MDACC_222	EGFR/TP53	EGFR	T790M	Missense
CYTO_LUAD_MDACC_222	EGFR/TP53	TP53	R273C	Missense
CYTO_LUAD_MDACC_279	NON-TRUPPPI	BRAF	G464V	Missense
CYTO_LUAD_MDACC_4	PP	CDK4	AMP	AMP
CYTO_LUAD_MDACC_4	PP	KRAS	AMP	AMP
CYTO_LUAD_MDACC_4	PP	MDM2	AMP	AMP
CYTO_LUAD_MDACC_129	KRAS/TP53	KRAS	G12C	Missense
CYTO_LUAD_MDACC_129	KRAS/TP53	TP53	R249S	Missense
CYTO_LUAD_MDACC_180	PI	TP53	G245S	Missense
CYTO_LUAD_MDACC_261	TRU	EGFR	E746_S752delinsV	Complex
CYTO_LUAD_MDACC_178	KRAS/TP53	KRAS	G13C	Missense
CYTO_LUAD_MDACC_178	KRAS/TP53	TP53	G244F	Missense
CYTO_LUAD_MDACC_130	TRU	EGFR	E746_A750del	In Frame Del
CYTO_LUAD_MDACC_148	EGFR/TP53	TP53	R248W	Missense
CYTO_LUAD_MDACC_148	EGFR/TP53	APC	P1324fs*	Nonsense
CYTO_LUAD_MDACC_148	EGFR/TP53	TP53	G245S	Missense
CYTO_LUAD_MDACC_148	EGFR/TP53	EGFR	L858R	Missense
CYTO_LUAD_MDACC_9	PI	TP53	S215N	Missense
CYTO_LUAD_MDACC_218	TRU	EGFR	E746_A750del	In Frame Del
CYTO_LUAD_MDACC_11	NO-MUT	NA
CYTO_LUAD_MDACC_31	NA	NA
CYTO_LUAD_MDACC_189	PP	KRAS	Q61H	Missense
CYTO_LUAD_MDACC_234	NA	NA
CYTO_LUAD_MDACC_71	NA	NA
CYTO_LUAD_MDACC_79	PI	TP53	P152S	Missense
CYTO_LUAD_MDACC_88	EGFR/TP53	TP53	R337H	Missense
CYTO_LUAD_MDACC_88	EGFR/TP53	EGFR	L833F	Missense
CYTO_LUAD_MDACC_88	EGFR/TP53	EGFR	L858R	Missense
CYTO_LUAD_MDACC_88	EGFR/TP53	PTEN	D22H	Missense
CYTO_LUAD_MDACC_109	TRU	EGFR	V834L	Missense
CYTO_LUAD_MDACC_109	TRU	EGFR	L858R	Missense
CYTO_LUAD_MDACC_221	KRAS/TP53	TP53	R249S	Missense
CYTO_LUAD_MDACC_221	KRAS/TP53	KRAS	G12V	Missense
CYTO_LUAD_MDACC_106	PI	TP53	N345fs	Frameshift
CYTO_LUAD_MDACC_106	PI	KDR	I1330L	Missense
CYTO_LUAD_MDACC_105	TRU	EGFR	E746_A750del	In Frame Del
CYTO_LUAD_MDACC_104	NON-TRUPPPI	ERG	P434T	Missense
CYTO_LUAD_MDACC_104	NON-TRUPPPI	PIK3CG	A612S	Missense
CYTO_LUAD_MDACC_104	NON-TRUPPPI	PIK3C2B	G1365V	Missense
CYTO_LUAD_MDACC_104	NON-TRUPPPI	BAI3	S358P	Missense
CYTO_LUAD_MDACC_104	NON-TRUPPPI	FGFR1	AMP	AMP
CYTO_LUAD_MDACC_104	NON-TRUPPPI	IKBKB	A95S	Missense
CYTO_LUAD_MDACC_104	NON-TRUPPPI	ITGB3	V691I	Missense
CYTO_LUAD_MDACC_113	NA	NA
CYTO_LUAD_MDACC_184	EGFR/TP53	EGFR	T790M	Missense
CYTO_LUAD_MDACC_184	EGFR/TP53	APC	R1450*	Nonsense
CYTO_LUAD_MDACC_184	EGFR/TP53	EGFR	E746_A750del	In Frame Del
CYTO_LUAD_MDACC_184	EGFR/TP53	TP53	Y236C	Missense
CYTO_LUAD_MDACC_127	NA	NA
CYTO_LUAD_MDACC_248	PP	KRAS	G12V	Missense
CYTO_LUAD_MDACC_197	PP	KRAS	G12F	Missense
CYTO_LUAD_MDACC_197	PP	STK11	Splice	Splice
CYTO_LUAD_MDACC_277	PP	KRAS	Q61H	Missense
CYTO_LUAD_MDACC_277	PP	CTNNB1	S37F	Missense
CYTO_LUAD_MDACC_151	KRAS/TP53	KRAS	G12C	Missense
CYTO_LUAD_MDACC_151	KRAS/TP53	TP53	C135Y	Missense
CYTO_LUAD_MDACC_257	NO-MUT	NA
CYTO_LUAD_MDACC_159	PI	TP53	G245A	Missense
CYTO_LUAD_MDACC_159	PI	APC	K889T	Missense
CYTO_LUAD_MDACC_264	NO-MUT	NA
CYTO_LUAD_MDACC_226	NON-TRUPPPI	ATM	Q1311*	Nonsense
CYTO_LUAD_MDACC_188	NO-MUT	NA
CYTO_LUAD_MDACC_192	PP	KRAS	G12V	Missense
CYTO_LUAD_MDACC_183	NO-MUT	NA
CYTO_LUAD_MDACC_195	PI	ERBB4	G923*	Nonsense
CYTO_LUAD_MDACC_195	PI	TP53	R273L	Missense
CYTO_LUAD_MDACC_195	PI	STK11	K48*	Nonsense
CYTO_LUAD_MDACC_262	PP	STK11	H168P	Missense
CYTO_LUAD_MDACC_262	PP	KRAS	G12D	Missense
CYTO_LUAD_MDACC_209	PP	KRAS	G13C	Missense
CYTO_LUAD_MDACC_209	PP	PTPN11	G503V	Missense
CYTO_LUAD_MDACC_214	NA	NA
CYTO_LUAD_MDACC_220	EGFR/TP53	TP53	R181H	Missense
CYTO_LUAD_MDACC_220	EGFR/TP53	PIK3CA	T1025A	Missense
CYTO_LUAD_MDACC_220	EGFR/TP53	EGFR	E746_A750del	In Frame Del
CYTO_LUAD_MDACC_220	EGFR/TP53	EGFR	V592I	Missense
CYTO_LUAD_MDACC_225	PI	STK11	Splice	Splice
CYTO_LUAD_MDACC_225	PI	LPHN3	N1311K	Missense
CYTO_LUAD_MDACC_225	PI	ITGB3	S85N	Missense
CYTO_LUAD_MDACC_225	PI	TP53	V157fs	Frameshift
CYTO_LUAD_MDACC_225	PI	NF1	Splice	Splice
CYTO_LUAD_MDACC_225	PI	NTRK3	L560H	Missense
CYTO_LUAD_MDACC_225	PI	KEAP1	G333S	Missense
CYTO_LUAD_MDACC_225	PI	LRP1B	D2307E	Missense
CYTO_LUAD_MDACC_225	PI	UBR5	R1427S	Missense
CYTO_LUAD_MDACC_225	PI	BRAF	V600E	Missense
CYTO_LUAD_MDACC_231	PP	KRAS	G12C	Missense
CYTO_LUAD_MDACC_231	PP	RB1	K462*	Nonsense
CYTO_LUAD_MDACC_241	NA	NA
CYTO_LUAD_MDACC_239	KRAS/TP53	TP53	A276D	Missense
CYTO_LUAD_MDACC_239	KRAS/TP53	KRAS	G12D	Missense
CYTO_LUAD_MDACC_244	PP	CDKN2A	V82fs	Frameshift
CYTO_LUAD_MDACC_244	PP	KRAS	G12V	Missense
CYTO_LUAD_MDACC_246	PP	KRAS	Q61K	Missense
CYTO_LUAD_MDACC_249	PP	KRAS	G12D	Missense
CYTO_LUAD_MDACC_251	PP	KRAS	G12D	Missense
CYTO_LUAD_MDACC_251	PP	PIK3CA	H1047R	Missense
CYTO_LUAD_MDACC_251	PP	PTEN	H64_Y65delinsQS	Complex
CYTO_LUAD_MDACC_259	PI	FGFR3	S249C	Missense
CYTO_LUAD_MDACC_259	PI	FGFR3	P799L	Missense
CYTO_LUAD_MDACC_259	PI	PTEN	D109H	Missense
CYTO_LUAD_MDACC_259	PI	TP53	R273L	Missense
CYTO_LUAD_MDACC_259	PI	CDH1	Q383E	Missense
CYTO_LUAD_MDACC_259	PI	ERBB4	K312N	Missense
CYTO_LUAD_MDACC_259	PI	PIK3CA	Q682H	Missense
CYTO_LUAD_MDACC_263	PI	TP53	R280I	Missense
CYTO_LUAD_MDACC_275	PP	KRAS	G12A	Missense
CYTO_LUAD_MDACC_275	PP	CDKN2A	AMP	AMP
CYTO_LUAD_MDACC_275	PP	NOTCH1	AMP	AMP
CYTO_LUAD_MDACC_275	PP	APC	T1459S	Missense
CYTO_LUAD_MDACC_271	PP	KRAS	G12C	Missense
CYTO_LUAD_MDACC_272	EGFR/TP53	TP53	Splice	Splice
CYTO_LUAD_MDACC_272	EGFR/TP53	EGFR	E709_T710delinsD	Complex
CYTO_LUAD_MDACC_272	EGFR/TP53	RB1	R455*	Nonsense
CYTO_LUAD_MDACC_273	PI	TP53	V173G	Missense
CYTO_LUAD_MDACC_283	PP	KRAS	G12A	Missense
CYTO_LUAD_MDACC_283	PP	STK11	E265*	Nonsense
